# Supplementary material for: Long-Term CD4+ T-Cell and Immunoglobulin G Immune Responses in Oncology Workers following COVID-19 Vaccination: An Interim Analysis of a Prospective Cohort Study
Source: Vaccines (Basel). 2022 Nov 15;10(11):1931. doi: 10.3390/vaccines10111931 (PMC9696551; doi:10.3390/vaccines10111931)
Supplement: Supplementary file 1 [file vaccines-10-01931-s001.zip]

Archive with 1 entries (1 files):
- vaccines-2012387-supplementary.pdf
